# Supplementary material for: Prediction of microbe-drug associations using a CNN-Bernoulli random forest model
Source: PeerJ. 2025 Aug 5;13:e19637. doi: 10.7717/peerj.19637 (PMC12333605; doi:10.7717/peerj.19637)
Supplement: Supplemental Information 1 [file peerj-13-19637-s001.zip]

Archive with 11 entries (8 files):
- Supplementary material 1/
- Supplementary material 1/Supplemental Dataset aBiofilm/
- Supplementary material 1/Supplemental Dataset aBiofilm/drug side effect similarity.xlsx
- Supplementary material 1/Supplemental Dataset aBiofilm/drug structural similarity.xlsx
- Supplementary material 1/Supplemental Dataset aBiofilm/microbe sequence similarity.xlsx
- Supplementary material 1/Supplemental Dataset aBiofilm/microbe-drug associations.txt
- Supplementary material 1/Supplemental Dataset MDAD/
- Supplementary material 1/Supplemental Dataset MDAD/drug side effect similarity.xlsx
- Supplementary material 1/Supplemental Dataset MDAD/drug structural similarity.xlsx
- Supplementary material 1/Supplemental Dataset MDAD/microbe sequence similarity.xlsx
- Supplementary material 1/Supplemental Dataset MDAD/microbe-drug associations.txt
